# Supplementary material for: Mapping and predictive variations of soil bacterial richness across France
Source: PLoS One. 2017 Oct 23;12(10):e0186766. doi: 10.1371/journal.pone.0186766 (PMC5653302; doi:10.1371/journal.pone.0186766)
Supplement: S1 File — 100 replicates of the normalization step were done on each of the 200 randomly selected samples (10% of the samples). For each replicate, high-quality-reads were clustered, and obtained OTUs analyzed to determine the impact of the normalization step on OTUs. Four groups of OTUs were considered: Major (composed of more than 1% of reads), Medium (1–0.1% of reads), Low (0.01–0.1% of reads) and Rare (less than 0.01% of reads), showing no impact of the normalization step. (ZIP) [file pone.0186766.s007.zip]

Archive with 40 entries (40 files):
- Low_Img_1.pdf
- Low_Img_2.pdf
- Low_Img_3.pdf
- Low_Img_4.pdf
- Low_Img_5.pdf
- Low_Img_6.pdf
- Low_Img_7.pdf
- Low_Img_8.pdf
- Low_Img_9.pdf
- Low_Img_10.pdf
- Major_Img_1.pdf
- Major_Img_2.pdf
- Major_Img_3.pdf
- Major_Img_4.pdf
- Major_Img_5.pdf
- Major_Img_6.pdf
- Major_Img_7.pdf
- Major_Img_8.pdf
- Major_Img_9.pdf
- Major_Img_10.pdf
- Medium_Img_1.pdf
- Medium_Img_2.pdf
- Medium_Img_3.pdf
- Medium_Img_4.pdf
- Medium_Img_5.pdf
- Medium_Img_6.pdf
- Medium_Img_7.pdf
- Medium_Img_8.pdf
- Medium_Img_9.pdf
- Medium_Img_10.pdf
- Rare_Img_1.pdf
- Rare_Img_2.pdf
- Rare_Img_3.pdf
- Rare_Img_4.pdf
- Rare_Img_5.pdf
- Rare_Img_6.pdf
- Rare_Img_7.pdf
- Rare_Img_8.pdf
- Rare_Img_9.pdf
- Rare_Img_10.pdf
