# Supplementary material for: Mapping and predictive variations of soil bacterial richness across France
Source: PLoS One. 2017 Oct 23;12(10):e0186766. doi: 10.1371/journal.pone.0186766 (PMC5653302; doi:10.1371/journal.pone.0186766)
Supplement: S2 File — (ZIP) [file pone.0186766.s008.zip]

Archive with 149 entries (149 files):
- Rarefact_curves_149.pdf
- Rarefact_curves_148.pdf
- Rarefact_curves_147.pdf
- Rarefact_curves_146.pdf
- Rarefact_curves_145.pdf
- Rarefact_curves_144.pdf
- Rarefact_curves_143.pdf
- Rarefact_curves_142.pdf
- Rarefact_curves_141.pdf
- Rarefact_curves_140.pdf
- Rarefact_curves_139.pdf
- Rarefact_curves_138.pdf
- Rarefact_curves_137.pdf
- Rarefact_curves_136.pdf
- Rarefact_curves_135.pdf
- Rarefact_curves_134.pdf
- Rarefact_curves_133.pdf
- Rarefact_curves_132.pdf
- Rarefact_curves_131.pdf
- Rarefact_curves_130.pdf
- Rarefact_curves_129.pdf
- Rarefact_curves_128.pdf
- Rarefact_curves_127.pdf
- Rarefact_curves_126.pdf
- Rarefact_curves_125.pdf
- Rarefact_curves_124.pdf
- Rarefact_curves_123.pdf
- Rarefact_curves_122.pdf
- Rarefact_curves_121.pdf
- Rarefact_curves_120.pdf
- Rarefact_curves_119.pdf
- Rarefact_curves_118.pdf
- Rarefact_curves_117.pdf
- Rarefact_curves_116.pdf
- Rarefact_curves_115.pdf
- Rarefact_curves_114.pdf
- Rarefact_curves_113.pdf
- Rarefact_curves_112.pdf
- Rarefact_curves_111.pdf
- Rarefact_curves_110.pdf
- Rarefact_curves_109.pdf
- Rarefact_curves_108.pdf
- Rarefact_curves_107.pdf
- Rarefact_curves_106.pdf
- Rarefact_curves_105.pdf
- Rarefact_curves_104.pdf
- Rarefact_curves_103.pdf
- Rarefact_curves_102.pdf
- Rarefact_curves_101.pdf
- Rarefact_curves_100.pdf
- Rarefact_curves_99.pdf
- Rarefact_curves_98.pdf
- Rarefact_curves_97.pdf
- Rarefact_curves_96.pdf
- Rarefact_curves_95.pdf
- Rarefact_curves_94.pdf
- Rarefact_curves_93.pdf
- Rarefact_curves_92.pdf
- Rarefact_curves_91.pdf
- Rarefact_curves_90.pdf
- Rarefact_curves_89.pdf
- Rarefact_curves_88.pdf
- Rarefact_curves_87.pdf
- Rarefact_curves_86.pdf
- Rarefact_curves_85.pdf
- Rarefact_curves_84.pdf
- Rarefact_curves_83.pdf
- Rarefact_curves_82.pdf
- Rarefact_curves_81.pdf
- Rarefact_curves_80.pdf
- Rarefact_curves_79.pdf
- Rarefact_curves_78.pdf
- Rarefact_curves_77.pdf
- Rarefact_curves_76.pdf
- Rarefact_curves_75.pdf
- Rarefact_curves_74.pdf
- Rarefact_curves_73.pdf
- Rarefact_curves_72.pdf
- Rarefact_curves_71.pdf
- Rarefact_curves_70.pdf
- Rarefact_curves_69.pdf
- Rarefact_curves_68.pdf
- Rarefact_curves_67.pdf
- Rarefact_curves_66.pdf
- Rarefact_curves_65.pdf
- Rarefact_curves_64.pdf
- Rarefact_curves_63.pdf
- Rarefact_curves_62.pdf
- Rarefact_curves_61.pdf
- Rarefact_curves_60.pdf
- Rarefact_curves_59.pdf
- Rarefact_curves_58.pdf
- Rarefact_curves_57.pdf
- Rarefact_curves_56.pdf
- Rarefact_curves_55.pdf
- Rarefact_curves_54.pdf
- Rarefact_curves_53.pdf
- Rarefact_curves_52.pdf
- Rarefact_curves_51.pdf
- Rarefact_curves_50.pdf
- Rarefact_curves_49.pdf
- Rarefact_curves_48.pdf
- Rarefact_curves_47.pdf
- Rarefact_curves_46.pdf
- Rarefact_curves_45.pdf
- Rarefact_curves_44.pdf
- Rarefact_curves_43.pdf
- Rarefact_curves_42.pdf
- Rarefact_curves_41.pdf
- Rarefact_curves_40.pdf
- Rarefact_curves_39.pdf
- Rarefact_curves_38.pdf
- Rarefact_curves_37.pdf
- Rarefact_curves_36.pdf
- Rarefact_curves_35.pdf
- Rarefact_curves_34.pdf
- Rarefact_curves_33.pdf
- Rarefact_curves_32.pdf
- Rarefact_curves_31.pdf
- Rarefact_curves_30.pdf
- Rarefact_curves_29.pdf
- Rarefact_curves_28.pdf
- Rarefact_curves_27.pdf
- Rarefact_curves_26.pdf
- Rarefact_curves_25.pdf
- Rarefact_curves_24.pdf
- Rarefact_curves_23.pdf
- Rarefact_curves_22.pdf
- Rarefact_curves_21.pdf
- Rarefact_curves_20.pdf
- Rarefact_curves_19.pdf
- Rarefact_curves_18.pdf
- Rarefact_curves_17.pdf
- Rarefact_curves_16.pdf
- Rarefact_curves_15.pdf
- Rarefact_curves_14.pdf
- Rarefact_curves_13.pdf
- Rarefact_curves_12.pdf
- Rarefact_curves_11.pdf
- Rarefact_curves_10.pdf
- Rarefact_curves_9.pdf
- Rarefact_curves_8.pdf
- Rarefact_curves_7.pdf
- Rarefact_curves_6.pdf
- Rarefact_curves_5.pdf
- Rarefact_curves_4.pdf
- Rarefact_curves_3.pdf
- Rarefact_curves_2.pdf
- Rarefact_curves_1.pdf
